# Supplementary material for: Efficacy of a sonic toothbrush on plaque removal—A video-controlled explorative clinical trial
Source: PLoS One. 2021 Dec 22;16(12):e0261496. doi: 10.1371/journal.pone.0261496 (PMC8694435; doi:10.1371/journal.pone.0261496)
Supplement: S1 Data — (XLSX) [file pone.0261496.s003.xlsx]

## Sheet: 2020_11_09 Daten FR GI BS_final
Instruktion	Probandennummer	Geschlecht	Alter	Händigkeit	Planimetrie_vor_PM1	Planimetrie_vor_PM2	Planimetrie_vor_M1	Planimetrie_nach_PM1	Planimetrie_nach_PM2	Planimetrie_nach_M1	Planimetrie_vor_Summe	Planimetrie_nach_Summe	Planimetrie_vor_MW	Planimetrie_nach_MW	Diff_Planimetrie_PM1	Diff_Planimetrie_PM2	Diff_Planimetrie_M1	Navy_klin_vor_PM1	Navy_klin_vor_PM2	Navy_klin_vor_M1	Navy_klin_nach_PM1	Navy_klin_nach_PM2	Navy_klin_nach_M1	Navy_klin_vor_Summe	Navy_klin_nach_Summe	Navy_klin_vor_MW	Navy_klin_nach_MW	Navy_klin_vor_PM1_A	Navy_klin_vor_PM1_D	Navy_klin_vor_PM1_G	Navy_klin_vor_PM1_C	Navy_klin_vor_PM1_F	Navy_klin_vor_PM1_H	Navy_klin_vor_PM1_B	Navy_klin_vor_PM1_E	Navy_klin_vor_PM1_I	Navy_klin_vor_PM2_A	Navy_klin_vor_PM2_D	Navy_klin_vor_PM2_G	Navy_klin_vor_PM2_C	Navy_klin_vor_PM2_F	Navy_klin_vor_PM2_H	Navy_klin_vor_PM2_B	Navy_klin_vor_PM2_E	Navy_klin_vor_PM2_I	Navy_klin_vor_M1_A	Navy_klin_vor_M1_D	Navy_klin_vor_M1_G	Navy_klin_vor_M1_C
Habituell_Off	101	m	23	rechts	46.38	51.104	34.998	11.42	7.714	5.786	132.482	24.92	44.1607	8.30667	34.96	43.39	29.212	8	8	8	5	4	5	24	14	8	4.66667	1	1	1	1	1	1	1	1	0	1	1	1	1	1	1	1	1	0	1	1	1	1
Habituell_Off	102	w	21	rechts	40.096	32.069	74.606	31.639	14.748	13.257	146.771	59.644	48.9237	19.8813	8.457	17.321	61.349	9	7	8	7	3	3	24	13	8	4.33333	1	1	1	1	1	1	1	1	1	1	1	1	1	1	1	1	1	0	1	1	1	1
Habituell_Off	103	m	21	rechts	26.235	20.1	28.667	16.842	6.17	7.526	75.002	30.538	25.0007	10.1793	9.393	13.93	21.141	8	8	8	6	5	6	24	17	8	5.66667	1	1	1	1	1	1	1	1	0	1	1	1	1	1	1	1	1	0	1	1	1	1
Habituell_Off	104	m	27	rechts	33.999	18.18	25.382	0.238	4.955	10.267	77.561	15.46	25.8537	5.15333	33.761	13.225	15.115	6	5	6	0	2	6	17	8	5.66667	2.66667	1	1	0	1	1	0	1	1	0	1	1	0	1	1	0	1	0	0	1	1	1	1
Habituell_Off	106	w	28	rechts	69.04	74.179	80.071	22.395	20.396	13.223	223.29	56.014	74.43	18.6713	46.645	53.783	66.848	8	8	8	7	6	6	24	19	8	6.33333	1	1	1	1	1	1	1	1	0	1	1	1	1	1	1	1	1	0	1	1	1	1
Habituell_Off	107	w	22	rechts	31.87	59.701	75.14	2.358	3.481	5.224	166.711	11.063	55.5703	3.68767	29.512	56.22	69.916	8	8	9	2	4	4	25	10	8.33333	3.33333	1	1	1	1	1	1	1	1	0	1	1	1	1	1	1	1	1	0	1	1	1	1
Habituell_Off	108	w	24	rechts	79.999	77.572	51.342	8.976	22.75	20.201	208.913	51.927	69.6377	17.309	71.023	54.822	31.141	9	8	7	5	7	5	24	17	8	5.66667	1	1	1	1	1	1	1	1	1	1	1	1	1	1	1	1	1	0	1	1	1	1
Habituell_Off	109	w	26	rechts	25.2	38.749	35.719	8.214	0	3.355	99.668	11.569	33.2227	3.85633	16.986	38.749	32.364	7	8	8	5	1	5	23	11	7.66667	3.66667	1	1	1	1	1	1	1	0	0	1	1	1	1	1	1	1	1	0	1	1	1	1
Habituell_Off	110	w	20	rechts	47.307	63.606	65.324	2.381	7.206	2.587	176.237	12.174	58.7457	4.058	44.926	56.4	62.737	8	8	8	3	5	5	24	13	8	4.33333	1	1	1	1	1	1	1	1	0	1	1	1	1	1	1	1	1	0	1	1	1	1
Habituell_Off	111	m	21	rechts	42.043	28.684	34.555	3.345	1.944	0.624	105.282	5.913	35.094	1.971	38.698	26.74	33.931	8	7	7	3	2	3	22	8	7.33333	2.66667	1	1	1	1	1	1	1	1	0	1	1	1	1	1	0	1	1	0	1	1	1	1
Habituell_Off	112	w	23	rechts	5.357	12.112	10.286	2.8	5.486	3.288	27.755	11.574	9.25167	3.858	2.557	6.626	6.998	5	5	6	4	4	2	16	10	5.33333	3.33333	1	1	0	1	1	1	0	0	0	1	1	1	1	1	0	0	0	0	1	1	1	1
Habituell_Off	113	w	23	rechts	3.698	11.036	30.686	2.732	8.444	3.06	45.42	14.236	15.14	4.74533	0.966	2.592	27.626	5	6	7	5	5	5	18	15	6	5	1	0	0	1	1	1	1	0	0	1	1	1	1	1	0	1	0	0	1	1	1	1
Habituell_Off	114	w	20	rechts	31.524	8.498	6.765	13.116	3.155	15.38	46.787	31.651	15.5957	10.5503	18.408	5.343	-8.615	6	6	6	6	5	6	18	17	6	5.66667	1	1	1	1	1	1	0	0	0	1	1	1	1	1	1	0	0	0	1	1	1	1
Habituell_Off	115	w	24	rechts	21.907	31.084	86.51	2.437	9.106	25.695	139.501	37.238	46.5003	12.4127	19.47	21.978	60.815	8	7	8	4	4	8	23	16	7.66667	5.33333	1	1	1	1	1	1	1	1	0	1	1	1	1	1	1	1	1	0	1	1	1	1
Habituell_Off	116	w	21	rechts	99.945	100	99.961	8.567	5.718	6.41	299.906	20.695	99.9687	6.89833	91.378	94.282	93.551	9	9	9	5	3	3	27	11	9	3.66667	1	1	1	1	1	1	1	1	1	1	1	1	1	1	1	1	1	1	1	1	1	1
Habituell_Off	117	w	23	rechts	12.711	19.314	32.544	2.778	4.703	16.015	64.569	23.496	21.523	7.832	9.933	14.611	16.529	7	7	8	4	2	7	22	13	7.33333	4.33333	1	1	1	1	1	1	1	0	0	1	1	1	1	1	1	1	0	0	1	1	1	1
Habituell_Off	118	w	21	rechts	35.985	52.809	51.596	0	1.455	0	140.39	1.455	46.7967	0.485	35.985	51.354	51.596	8	8	7	2	3	4	23	9	7.66667	3	1	1	1	1	1	1	1	1	0	1	1	1	1	1	1	1	1	0	1	1	1	1
Habituell_Off	119	w	26	rechts	32.66	72.052	72.447	0	6.074	20.93	177.159	27.004	59.053	9.00133	32.66	65.978	51.517	8	8	8	1	4	8	24	13	8	4.33333	1	1	1	1	1	1	1	1	0	1	1	1	1	1	1	1	1	0	1	1	1	1
Habituell_Off	120	w	27	rechts	20.749	35.624	54.887	0.216	0	3.464	111.26	3.68	37.0867	1.22667	20.533	35.624	51.423	7	7	8	1	0	3	22	4	7.33333	1.33333	1	1	1	1	1	1	1	0	0	1	1	1	1	1	1	1	0	0	1	1	1	1
Habituell_Off	121	w	25	rechts	54.327	54.285	42.183	29.512	2.543	1.197	150.795	33.252	50.265	11.084	24.815	51.742	40.986	7	8	8	7	5	5	23	17	7.66667	5.66667	1	1	1	1	1	1	1	0	0	1	1	1	1	1	1	1	1	0	1	1	1	1
Habituell_Off	123	w	19	rechts	43.541	55.242	68.379	6.817	0.122	0.445	167.162	7.384	55.7207	2.46133	36.724	55.12	67.934	8	8	9	4	4	2	25	10	8.33333	3.33333	1	1	1	1	1	1	1	1	0	1	1	1	1	1	1	1	1	0	1	1	1	1
Habituell_Off	124	m	23	rechts	33.761	32.439	29.434	3.661	5.265	4.406	95.634	13.332	31.878	4.444	30.1	27.174	25.028	6	6	8	4	5	8	20	17	6.66667	5.66667	1	1	1	1	1	1	0	0	0	1	1	1	1	1	1	0	0	0	1	1	1	1
Habituell_Off	125	m	23	rechts	81.63	79.998	77.135	9.698	4.302	4.028	238.763	18.028	79.5877	6.00933	71.932	75.696	73.107	9	9	8	6	5	5	26	16	8.66667	5.33333	1	1	1	1	1	1	1	1	1	1	1	1	1	1	1	1	1	1	1	1	1	1
Habituell_Off	126	w	26	rechts	56.783	63.56	46.518	0.632	1.579	4.779	166.861	6.99	55.6203	2.33	56.151	61.981	41.739	9	9	9	1	3	5	27	9	9	3	1	1	1	1	1	1	1	1	1	1	1	1	1	1	1	1	1	1	1	1	1	1
Habituell_Off	127	w	20	rechts	46.681	29.24	34.348	11.738	17.541	36.298	110.269	65.577	36.7563	21.859	34.943	11.699	-1.95	8	7	8	6	7	8	23	21	7.66667	7	1	1	1	1	1	1	1	1	0	1	1	1	1	1	1	1	0	0	1	1	1	1
Habituell_Off	128	w	20	rechts	72.764	70.706	85.662	7.297	10.674	7.849	229.132	25.82	76.3773	8.60667	65.467	60.032	77.813	8	8	9	6	7	6	25	19	8.33333	6.33333	1	1	1	1	1	1	1	1	0	1	1	1	1	1	1	1	1	0	1	1	1	1
Habituell_Off	129	w	23	rechts	34.3	42.129	37.566	2.497	4.835	5.242	113.995	12.574	37.9983	4.19133	31.803	37.294	32.324	8	7	8	6	3	4	23	13	7.66667	4.33333	1	1	1	1	1	1	1	1	0	1	1	1	1	1	1	1	0	0	1	1	1	1
Habituell_Off	130	m	25	rechts	33.196	53.77	52.1	14.1	26.704	16.742	139.066	57.546	46.3553	19.182	19.096	27.066	35.358	7	8	8	6	6	6	23	18	7.66667	6	1	1	1	1	1	1	1	0	0	1	1	1	1	1	1	1	1	0	1	1	1	1
Habituell_Off	131	w	22	links	47.681	45.353	32.214	3.161	0.83	0	125.248	3.991	41.7493	1.33033	44.52	44.523	32.214	8	8	8	3	4	1	24	8	8	2.66667	1	1	1	1	1	1	1	1	0	1	1	1	1	1	1	1	1	0	1	1	1	1
Habituell_Off	132	w	19	rechts	57.573	65.863	70.248	15.276	27.394	34.039	193.684	76.709	64.5613	25.5697	42.297	38.469	36.209	8	8	8	8	7	8	24	23	8	7.66667	1	1	1	1	1	1	1	1	0	1	1	1	1	1	1	1	1	0	1	1	1	1
Habituell_On	101	m	23	rechts	68.874	79.271	82.707	3.281	8.028	6.239	230.852	17.548	76.9507	5.84933	65.593	71.243	76.468	8	8	8	4	3	4	24	11	8	3.66667	1	1	1	1	1	1	1	1	0	1	1	1	1	1	1	1	1	0	1	1	1	1
Habituell_On	102	w	21	rechts	27.292	16.304	13.703	19.072	12.729	3.937	57.299	35.738	19.0997	11.9127	8.22	3.575	9.766	7	5	6	4	4	5	18	13	6	4.33333	1	1	1	1	1	1	1	1	0	1	0	0	1	1	0	1	1	0	1	1	1	1
Habituell_On	103	m	21	rechts	78.065	80.337	76.228	12.848	3.09	3.819	234.63	19.757	78.21	6.58567	65.217	77.247	72.409	8	8	8	4	3	5	24	12	8	4	1	1	1	1	1	1	1	1	0	1	1	1	1	1	1	1	1	0	1	1	1	1
Habituell_On	104	m	27	rechts	30.402	27.962	32.349	3.556	10.257	16.939	90.713	30.752	30.2377	10.2507	26.846	17.705	15.41	6	6	6	1	4	4	18	9	6	3	1	1	0	1	1	0	1	1	0	1	1	0	1	1	0	1	1	0	1	1	1	1
Habituell_On	106	w	28	rechts	59.17	88.831	99.402	7.194	11.049	9.142	247.403	27.385	82.4677	9.12833	51.976	77.782	90.26	8	8	9	4	5	6	25	15	8.33333	5	1	1	1	1	1	1	1	1	0	1	1	1	1	1	1	1	1	0	1	1	1	1
Habituell_On	107	w	22	rechts	53.593	76.734	84.763	2.113	0.368	2.283	215.09	4.764	71.6967	1.588	51.48	76.366	82.48	7	9	9	1	1	5	25	7	8.33333	2.33333	1	1	1	1	1	1	1	0	0	1	1	1	1	1	1	1	1	1	1	1	1	1
Habituell_On	108	w	24	rechts	59.729	69.096	62.678	35.437	7.84	18.123	191.503	61.4	63.8343	20.4667	24.292	61.256	44.555	8	8	8	7	4	7	24	18	8	6	1	1	1	1	1	1	1	1	0	1	1	1	1	1	1	1	1	0	1	1	1	1
Habituell_On	109	w	26	rechts	51.7	58.133	61.5	4.455	0	1.309	171.333	5.764	57.111	1.92133	47.245	58.133	60.191	8	8	8	3	0	1	24	4	8	1.33333	1	1	1	1	1	1	1	1	0	1	1	1	1	1	1	1	1	0	1	1	1	1
Habituell_On	110	w	20	rechts	45.512	37.784	54.98	8.298	3.659	7.385	138.276	19.342	46.092	6.44733	37.214	34.125	47.595	8	8	8	6	6	6	24	18	8	6	1	1	1	1	1	1	1	1	0	1	1	1	1	1	1	1	1	0	1	1	1	1
Habituell_On	111	m	21	rechts	56.838	50.191	56.355	3.284	1.617	7.18	163.384	12.081	54.4613	4.027	53.554	48.574	49.175	8	8	8	3	3	6	24	12	8	4	1	1	1	1	1	1	1	1	0	1	1	1	1	1	1	1	1	0	1	1	1	1
Habituell_On	112	w	23	rechts	3.281	4.033	2.13	0.973	1.546	1.436	9.444	3.955	3.148	1.31833	2.308	2.487	0.694	2	4	4	1	2	2	10	5	3.33333	1.66667	0	0	0	1	1	0	0	0	0	1	1	0	1	1	0	0	0	0	1	1	1	1
Habituell_On	113	w	23	rechts	4.362	9.555	35.563	4.048	1.996	5.339	49.48	11.383	16.4933	3.79433	0.314	7.559	30.224	6	6	7	3	2	1	19	6	6.33333	2	1	1	0	1	1	1	1	0	0	1	1	1	1	1	0	1	0	0	1	1	1	1
Habituell_On	114	w	20	rechts	33.491	34.332	37.273	0.269	1.088	1.05	105.096	2.407	35.032	0.802333	33.222	33.244	36.223	8	8	8	1	3	3	24	7	8	2.33333	1	1	1	1	1	1	1	1	0	1	1	1	1	1	1	1	1	0	1	1	1	1
Habituell_On	115	w	24	rechts	12.561	29.14	38.514	0.011	4.536	7.078	80.215	11.625	26.7383	3.875	12.55	24.604	31.436	8	7	8	1	3	7	23	11	7.66667	3.66667	1	1	1	1	1	1	1	1	0	1	1	1	1	1	1	1	0	0	1	1	1	1
Habituell_On	116	w	21	rechts	70.657	99.258	93.159	0.676	0	0	263.074	0.676	87.6913	0.225333	69.981	99.258	93.159	9	9	8	4	2	1	26	7	8.66667	2.33333	1	1	1	1	1	1	1	1	1	1	1	1	1	1	1	1	1	1	1	1	1	1
Habituell_On	117	w	23	rechts	21.242	25.99	32.009	0	1.349	2.813	79.241	4.162	26.4137	1.38733	21.242	24.641	29.196	7	7	8	3	3	7	22	13	7.33333	4.33333	1	1	1	1	1	1	1	0	0	1	1	1	1	1	1	1	0	0	1	1	1	1
Habituell_On	118	w	21	rechts	44.467	35.307	45.402	10.137	10.237	0.683	125.176	21.057	41.7253	7.019	34.33	25.07	44.719	8	7	8	6	6	5	23	17	7.66667	5.66667	1	1	1	1	1	1	1	1	0	1	1	1	1	1	1	1	0	0	1	1	1	1
Habituell_On	119	w	26	rechts	35.629	59.085	71.092	1.234	3.08	3.379	165.806	7.693	55.2687	2.56433	34.395	56.005	67.713	8	8	8	1	1	3	24	5	8	1.66667	1	1	1	1	1	1	1	1	0	1	1	1	1	1	1	1	1	0	1	1	1	1
Habituell_On	120	w	27	rechts	24.989	37.896	33.32	0.456	0	1.687	96.205	2.143	32.0683	0.714333	24.533	37.896	31.633	7	8	7	1	1	1	22	3	7.33333	1	1	1	1	1	1	1	1	0	0	1	1	1	1	1	1	1	1	0	1	1	1	1
Habituell_On	121	w	25	rechts	59.284	55.052	64.034	20.252	27.631	0.905	178.37	48.788	59.4567	16.2627	39.032	27.421	63.129	8	8	8	6	7	6	24	19	8	6.33333	1	1	1	1	1	1	1	1	0	1	1	1	1	1	1	1	1	0	1	1	1	1
Habituell_On	123	w	19	rechts	40.953	55.628	75.561	7.557	17.616	22.517	172.142	47.69	57.3807	15.8967	33.396	38.012	53.044	8	8	9	4	8	8	25	20	8.33333	6.66667	1	1	1	1	1	1	1	1	0	1	1	1	1	1	1	1	1	0	1	1	1	1
Habituell_On	124	m	23	rechts	64.733	66.508	21.977	10.493	1.345	0.626	153.218	12.464	51.0727	4.15467	54.24	65.163	21.351	8	8	8	7	7	7	24	21	8	7	1	1	1	1	1	1	1	1	0	1	1	1	1	1	1	1	1	0	1	1	1	1
Habituell_On	125	m	23	rechts	73.582	80.393	71.728	3.547	3.217	0	225.703	6.764	75.2343	2.25467	70.035	77.176	71.728	9	8	8	6	3	5	25	14	8.33333	4.66667	1	1	1	1	1	1	1	1	1	1	1	1	1	1	1	1	1	0	1	1	1	1
Habituell_On	126	w	26	rechts	42.905	45.269	41.347	0.688	0	0.509	129.521	1.197	43.1737	0.399	42.217	45.269	40.838	8	7	8	0	3	6	23	9	7.66667	3	1	1	1	1	1	1	1	1	0	1	1	1	1	1	0	1	1	0	1	1	1	1
Habituell_On	127	w	20	rechts	60.609	57.34	42.938	6.862	13.287	30.693	160.887	50.842	53.629	16.9473	53.747	44.053	12.245	8	7	8	6	6	8	23	20	7.66667	6.66667	1	1	1	1	1	1	1	1	0	1	1	1	1	1	1	1	0	0	1	1	1	1
Habituell_On	128	w	20	rechts	91.383	90.825	89.577	3.445	7.035	7.852	271.785	18.332	90.595	6.11067	87.938	83.79	81.725	9	9	9	6	6	6	27	18	9	6	1	1	1	1	1	1	1	1	1	1	1	1	1	1	1	1	1	1	1	1	1	1
Habituell_On	129	w	23	rechts	28.425	51.897	61.307	6.576	10.576	11.344	141.629	28.496	47.2097	9.49867	21.849	41.321	49.963	7	8	8	6	6	7	23	19	7.66667	6.33333	1	1	1	1	1	1	1	0	0	1	1	1	1	1	1	1	1	0	1	1	1	1
Habituell_On	130	m	25	rechts	3.132	7.246	32.499	8.129	7.056	8.301	42.877	23.486	14.2923	7.82867	-4.997	0.19	24.198	5	6	8	4	3	6	19	13	6.33333	4.33333	1	1	1	1	1	0	0	0	0	1	1	1	1	1	1	0	0	0	1	1	1	1
Habituell_On	131	w	22	links	56.436	21.202	7.357	0.174	0.23	0.44	84.995	0.844	28.3317	0.281333	56.262	20.972	6.917	8	8	6	3	4	5	22	12	7.33333	4	1	1	1	1	1	1	1	1	0	1	1	1	1	1	1	1	1	0	1	1	1	1
Habituell_On	132	w	19	rechts	71.991	66.814	83.958	13.674	28.456	23.528	222.763	65.658	74.2543	21.886	58.317	38.358	60.43	8	8	8	6	8	8	24	22	8	7.33333	1	1	1	1	1	1	1	1	0	1	1	1	1	1	1	1	1	0	1	1	1	1
Instruktion_Off	101	m	23	rechts	45.413	66.097	73.587	4.336	11.275	8.682	185.097	24.293	61.699	8.09767	41.077	54.822	64.905	8	8	8	4	4	6	24	14	8	4.66667	1	1	1	1	1	1	1	1	0	1	1	1	1	1	1	1	1	0	1	1	1	1
Instruktion_Off	102	w	21	rechts	36.499	25.14	20.503	20.771	21.393	14.439	82.142	56.603	27.3807	18.8677	15.728	3.747	6.064	7	5	8	6	3	3	20	12	6.66667	4	1	1	1	1	1	1	1	0	0	1	1	0	1	1	0	1	0	0	1	1	1	1
Instruktion_Off	103	m	21	rechts	70.3	59.43	42.592	20.965	14.885	7.086	172.322	42.936	57.4407	14.312	49.335	44.545	35.506	8	8	8	6	5	5	24	16	8	5.33333	1	1	1	1	1	1	1	1	0	1	1	1	1	1	1	1	1	0	1	1	1	1
Instruktion_Off	104	m	27	rechts	29.296	35.344	46.706	4.273	10.153	32.407	111.346	46.833	37.1153	15.611	25.023	25.191	14.299	7	8	7	2	4	7	22	13	7.33333	4.33333	1	1	1	1	1	0	1	1	0	1	1	1	1	1	1	1	1	0	1	1	1	1
Instruktion_Off	106	w	28	rechts	52.16	82.665	69.951	7.091	11.329	19.847	204.776	38.267	68.2587	12.7557	45.069	71.336	50.104	7	8	8	4	6	6	23	16	7.66667	5.33333	1	1	1	1	1	1	1	0	0	1	1	1	1	1	1	1	1	0	1	1	1	1
Instruktion_Off	107	w	22	rechts	35.758	41.622	63.104	13.73	22.609	13.441	140.484	49.78	46.828	16.5933	22.028	19.013	49.663	7	7	8	4	6	7	22	17	7.33333	5.66667	1	1	1	1	1	1	1	0	0	1	1	1	1	1	1	1	0	0	1	1	1	1
Instruktion_Off	108	w	24	rechts	69.492	71.367	69.504	45.611	63.264	37.133	210.363	146.008	70.121	48.6693	23.881	8.103	32.371	8	8	8	8	8	8	24	24	8	8	1	1	1	1	1	1	1	1	0	1	1	1	1	1	1	1	1	0	1	1	1	1
Instruktion_Off	109	w	26	rechts	91.318	80.805	99.092	12.2	1.947	22.091	271.215	36.238	90.405	12.0793	79.118	78.858	77.001	8	8	9	4	4	8	25	16	8.33333	5.33333	1	1	1	1	1	1	1	1	0	1	1	1	1	1	1	1	1	0	1	1	1	1
Instruktion_Off	110	w	20	rechts	53.605	68.356	82.801	7.083	22.835	40.427	204.762	70.345	68.254	23.4483	46.522	45.521	42.374	8	8	8	6	7	8	24	21	8	7	1	1	1	1	1	1	1	1	0	1	1	1	1	1	1	1	1	0	1	1	1	1
Instruktion_Off	111	m	21	rechts	39.984	24.902	23.759	5.071	3.283	5.707	88.645	14.061	29.5483	4.687	34.913	21.619	18.052	7	7	8	3	3	5	22	11	7.33333	3.66667	1	1	1	1	1	1	1	0	0	1	1	1	1	1	1	1	0	0	1	1	1	1
Instruktion_Off	112	w	23	rechts	2.282	5.296	0.435	3.083	6.191	2.506	8.013	11.78	2.671	3.92667	-0.801	-0.895	-2.071	3	4	2	2	4	2	9	8	3	2.66667	0	0	0	1	1	1	0	0	0	1	1	0	1	1	0	0	0	0	1	0	0	1
Instruktion_Off	113	w	23	rechts	3.913	20.772	9.369	4.286	3.437	3.35	34.054	11.073	11.3513	3.691	-0.373	17.335	6.019	6	6	5	5	3	4	17	12	5.66667	4	1	1	0	1	1	1	1	0	0	1	1	1	1	1	0	1	0	0	1	1	1	1
Instruktion_Off	114	w	20	rechts	11.43	20.667	18.92	2.899	4.062	6.26	51.017	13.221	17.0057	4.407	8.531	16.605	12.66	7	6	7	4	5	6	20	15	6.66667	5	1	1	1	1	1	1	1	0	0	1	1	1	1	1	1	0	0	0	1	1	1	1
Instruktion_Off	115	w	24	rechts	20.393	33.066	61.607	1.157	7.466	12.545	115.066	21.168	38.3553	7.056	19.236	25.6	49.062	7	7	8	2	3	8	22	13	7.33333	4.33333	1	1	1	1	1	1	1	0	0	1	1	1	1	1	1	1	0	0	1	1	1	1
Instruktion_Off	116	w	21	rechts	80.564	99.961	99.879	1.73	8.335	31.452	280.404	41.517	93.468	13.839	78.834	91.626	68.427	9	9	8	5	4	7	26	16	8.66667	5.33333	1	1	1	1	1	1	1	1	1	1	1	1	1	1	1	1	1	1	1	1	1	1
Instruktion_Off	117	w	23	rechts	76.305	85.253	97.648	10.753	9.936	16.917	259.206	37.606	86.402	12.5353	65.552	75.317	80.731	8	8	9	4	7	7	25	18	8.33333	6	1	1	1	1	1	1	1	1	0	1	1	1	1	1	1	1	1	0	1	1	1	1
Instruktion_Off	118	w	21	rechts	46.146	45.469	73.025	6.649	23.446	31.283	164.64	61.378	54.88	20.4593	39.497	22.023	41.742	5	5	8	2	5	8	18	15	6	5	1	1	0	1	1	0	1	0	0	1	1	1	1	1	0	1	0	0	1	1	1	1
Instruktion_Off	119	w	26	rechts	62.282	53.186	46.6	4.783	8.47	11.122	162.068	24.375	54.0227	8.125	57.499	44.716	35.478	8	8	8	6	4	7	24	17	8	5.66667	1	1	1	1	1	1	1	1	0	1	1	1	1	1	1	1	1	0	1	1	1	1
Instruktion_Off	120	w	27	rechts	15.653	25.233	26.898	7.096	4.039	6.848	67.784	17.983	22.5947	5.99433	8.557	21.194	20.05	7	7	8	4	5	5	22	14	7.33333	4.66667	1	1	1	1	1	1	1	0	0	1	1	1	1	1	1	1	0	0	1	1	1	1
Instruktion_Off	121	w	25	rechts	50.318	69.68	65.453	10.708	3.631	10.999	185.451	25.338	61.817	8.446	39.61	66.049	54.454	8	8	8	5	7	7	24	19	8	6.33333	1	1	1	1	1	1	1	1	0	1	1	1	1	1	1	1	1	0	1	1	1	1
Instruktion_Off	123	w	19	rechts	17.024	38.183	41.931	4.301	5.567	5.515	97.138	15.383	32.3793	5.12767	12.723	32.616	36.416	6	8	8	2	5	4	22	11	7.33333	3.66667	1	1	1	1	1	1	1	0	0	1	1	1	1	1	1	1	1	0	1	1	1	1
Instruktion_Off	124	m	23	rechts	10.294	3.083	28.631	9.818	0	23.321	42.008	33.139	14.0027	11.0463	0.476	3.083	5.31	3	4	8	3	4	8	15	15	5	5	1	1	1	0	0	0	0	0	0	1	1	1	1	0	0	0	0	0	1	1	1	1
Instruktion_Off	125	m	23	rechts	76.258	65.094	54.2	16.415	22.97	15.165	195.552	54.55	65.184	18.1833	59.843	42.124	39.035	8	8	8	6	6	6	24	18	8	6	1	1	1	1	1	1	1	1	0	1	1	1	1	1	1	1	1	0	1	1	1	1
Instruktion_Off	126	w	26	rechts	55.561	68.31	37.631	5.18	11.004	28.01	161.502	44.194	53.834	14.7313	50.381	57.306	9.621	8	8	8	3	4	8	24	15	8	5	1	1	1	1	1	1	1	1	0	1	1	1	1	1	1	1	1	0	1	1	1	1
Instruktion_Off	127	w	20	rechts	60.419	61.383	55.155	14.184	25.545	34.766	176.957	74.495	58.9857	24.8317	46.235	35.838	20.389	7	8	8	6	6	8	23	20	7.66667	6.66667	1	1	1	1	1	1	0	1	0	1	1	1	1	1	1	1	1	0	1	1	1	1
Instruktion_Off	128	w	20	rechts	62.165	66.301	58.429	11.158	16.396	5.333	186.895	32.887	62.2983	10.9623	51.007	49.905	53.096	8	8	9	5	6	6	25	17	8.33333	5.66667	1	1	1	1	1	1	1	1	0	1	1	1	1	1	1	1	1	0	1	1	1	1
Instruktion_Off	129	w	23	rechts	28.95	33.785	38.51	3.624	12.807	19.745	101.245	36.176	33.7483	12.0587	25.326	20.978	18.765	7	7	8	6	7	7	22	20	7.33333	6.66667	1	1	1	1	1	1	1	0	0	1	1	1	1	1	1	1	0	0	1	1	1	1
Instruktion_Off	130	m	25	rechts	37.393	50.983	58.801	15.053	13.05	13.89	147.177	41.993	49.059	13.9977	22.34	37.933	44.911	7	8	8	7	5	7	23	19	7.66667	6.33333	1	1	1	1	1	1	1	0	0	1	1	1	1	1	1	1	1	0	1	1	1	1
Instruktion_Off	131	w	22	links	69.919	38.76	30.939	15.659	19.424	20.516	139.618	55.599	46.5393	18.533	54.26	19.336	10.423	8	6	7	6	5	7	21	18	7	6	1	1	1	1	1	1	1	1	0	1	1	1	1	1	0	1	0	0	1	1	1	1
Instruktion_Off	132	w	19	rechts	48.018	61.444	64.566	48.384	54.741	33.749	174.028	136.874	58.0093	45.6247	-0.366	6.703	30.817	8	8	8	8	8	8	24	24	8	8	1	1	1	1	1	1	1	1	0	1	1	1	1	1	1	1	1	0	1	1	1	1
Instruktion_on	101	m	23	rechts	83.438	86.461	99.998	18.516	20.401	21.852	269.897	60.769	89.9657	20.2563	64.922	66.06	78.146	8	8	9	5	7	6	25	18	8.33333	6	1	1	1	1	1	1	1	1	0	1	1	1	1	1	1	1	1	0	1	1	1	1
Instruktion_on	102	w	21	rechts	20.327	18.73	23.054	15.959	6.9	6.641	62.111	29.5	20.7037	9.83333	4.368	11.83	16.413	7	7	6	5	3	3	20	11	6.66667	3.66667	1	1	1	1	1	1	1	0	0	1	1	1	1	1	1	1	0	0	1	1	1	1
Instruktion_on	103	m	21	rechts	70.851	54.197	55.377	3.693	5.057	5.173	180.425	13.923	60.1417	4.641	67.158	49.14	50.204	8	8	8	4	3	6	24	13	8	4.33333	1	1	1	1	1	1	1	1	0	1	1	1	1	1	1	1	1	0	1	1	1	1
Instruktion_on	104	m	27	rechts	51.1	45.612	56.921	2.114	9.548	19.049	153.633	30.711	51.211	10.237	48.986	36.064	37.872	7	8	7	2	2	6	22	10	7.33333	3.33333	1	1	1	1	1	0	1	1	0	1	1	1	1	1	1	1	1	0	1	1	1	1
Instruktion_on	106	w	28	rechts	57.451	78.049	86.235	10.548	18.342	14.189	221.735	43.079	73.9117	14.3597	46.903	59.707	72.046	8	8	8	6	6	6	24	18	8	6	1	1	1	1	1	1	1	1	0	1	1	1	1	1	1	1	1	0	1	1	1	1
Instruktion_on	107	w	22	rechts	51.784	75.292	93.289	13.96	9.835	10.072	220.365	33.867	73.455	11.289	37.824	65.457	83.217	8	9	8	5	3	6	25	14	8.33333	4.66667	1	1	1	1	1	1	1	1	0	1	1	1	1	1	1	1	1	1	1	1	1	1
Instruktion_on	108	w	24	rechts	54.587	41.789	54.369	36.081	39.618	26.19	150.745	101.889	50.2483	33.963	18.506	2.171	28.179	8	8	8	8	7	7	24	22	8	7.33333	1	1	1	1	1	1	1	1	0	1	1	1	1	1	1	1	1	0	1	1	1	1
Instruktion_on	109	w	26	rechts	73.623	81.645	91.947	2.663	0	4.33	247.215	6.993	82.405	2.331	70.96	81.645	87.617	9	8	8	3	2	4	25	9	8.33333	3	1	1	1	1	1	1	1	1	1	1	1	1	1	1	1	1	1	0	1	1	1	1
Instruktion_on	110	w	20	rechts	47.828	42.086	52.694	11.121	13.406	7.773	142.608	32.3	47.536	10.7667	36.707	28.68	44.921	8	8	8	6	6	6	24	18	8	6	1	1	1	1	1	1	1	1	0	1	1	1	1	1	1	1	1	0	1	1	1	1
Instruktion_on	111	m	21	rechts	51.659	62.687	54.804	5.902	1.48	4.305	169.15	11.687	56.3833	3.89567	45.757	61.207	50.499	8	8	8	4	2	4	24	10	8	3.33333	1	1	1	1	1	1	1	1	0	1	1	1	1	1	1	1	1	0	1	1	1	1
Instruktion_on	112	w	23	rechts	5.647	11.664	9.377	2.323	4.476	5.107	26.688	11.906	8.896	3.96867	3.324	7.188	4.27	4	6	6	2	3	5	16	10	5.33333	3.33333	1	1	0	1	1	0	0	0	0	1	1	1	1	1	0	1	0	0	1	1	1	1
Instruktion_on	113	w	23	rechts	1.539	6.405	3.409	0.722	3.986	1.983	11.353	6.691	3.78433	2.23033	0.817	2.419	1.426	3	3	3	3	2	3	9	8	3	2.66667	1	0	0	1	0	0	1	0	0	1	1	0	1	0	0	0	0	0	1	1	0	1
Instruktion_on	114	w	20	rechts	44.568	35.711	40.563	3.793	2.193	3.06	120.842	9.046	40.2807	3.01533	40.775	33.518	37.503	8	7	8	5	4	6	23	15	7.66667	5	1	1	1	1	1	1	1	1	0	1	1	1	1	1	1	1	0	0	1	1	1	1
Instruktion_on	115	w	24	rechts	13.936	20.283	37.433	1.021	6.576	13.209	71.652	20.806	23.884	6.93533	12.915	13.707	24.224	6	6	8	2	4	7	20	13	6.66667	4.33333	1	1	1	1	1	0	1	0	0	1	1	1	1	1	0	1	0	0	1	1	1	1
Instruktion_on	116	w	21	rechts	54.771	60.828	74.328	2.502	5.099	15.804	189.927	23.405	63.309	7.80167	52.269	55.729	58.524	7	7	8	3	3	5	22	11	7.33333	3.66667	1	1	1	1	1	1	0	0	1	1	1	1	1	1	1	0	0	1	1	1	1	1
Instruktion_on	117	w	23	rechts	51.249	72.436	89.394	1.096	1.509	3.261	213.079	5.866	71.0263	1.95533	50.153	70.927	86.133	8	8	8	3	3	6	24	12	8	4	1	1	1	1	1	1	1	1	0	1	1	1	1	1	1	1	1	0	1	1	1	1
Instruktion_on	118	w	21	rechts	30.307	37.765	47.308	0.252	1.444	0	115.38	1.696	38.46	0.565333	30.055	36.321	47.308	5	7	8	0	2	2	20	4	6.66667	1.33333	1	1	0	1	1	0	1	0	0	1	1	1	1	1	1	1	0	0	1	1	1	1
Instruktion_on	119	w	26	rechts	60.624	63.873	71.801	0.587	5.204	5.411	196.298	11.202	65.4327	3.734	60.037	58.669	66.39	8	8	8	1	3	4	24	8	8	2.66667	1	1	1	1	1	1	1	1	0	1	1	1	1	1	1	1	1	0	1	1	1	1
Instruktion_on	120	w	27	rechts	15.26	39.668	38.991	3.447	1.127	2.282	93.919	6.856	31.3063	2.28533	11.813	38.541	36.709	7	6	8	2	2	1	21	5	7	1.66667	1	1	1	1	1	1	1	0	0	1	1	1	1	1	0	1	0	0	1	1	1	1
Instruktion_on	121	w	25	rechts	40.753	48.985	46.891	8.467	7.166	8.735	136.629	24.368	45.543	8.12267	32.286	41.819	38.156	8	8	8	3	6	6	24	15	8	5	1	1	1	1	1	1	1	1	0	1	1	1	1	1	1	1	1	0	1	1	1	1
Instruktion_on	123	w	19	rechts	8.299	30.741	46.315	0.83	0.211	10.467	85.355	11.508	28.4517	3.836	7.469	30.53	35.848	4	7	8	1	0	6	19	7	6.33333	2.33333	1	0	0	1	1	0	1	0	0	1	1	1	1	1	1	1	0	0	1	1	1	1
Instruktion_on	124	m	23	rechts	58.566	48.184	37.722	11.43	22.265	32.727	144.472	66.422	48.1573	22.1407	47.136	25.919	4.995	8	8	8	6	6	8	24	20	8	6.66667	1	1	1	1	1	1	1	1	0	1	1	1	1	1	1	1	1	0	1	1	1	1
Instruktion_on	125	m	23	rechts	71.161	70.281	71.631	6.808	9.814	4.964	213.073	21.586	71.0243	7.19533	64.353	60.467	66.667	8	8	8	6	6	7	24	19	8	6.33333	1	1	1	1	1	1	1	1	0	1	1	1	1	1	1	1	1	0	1	1	1	1
Instruktion_on	126	w	26	rechts	79.586	85.699	58.705	4.006	9.65	4.756	223.99	18.412	74.6633	6.13733	75.58	76.049	53.949	8	8	8	4	4	5	24	13	8	4.33333	1	1	1	1	1	1	1	1	0	1	1	1	1	1	1	1	1	0	1	1	1	1
Instruktion_on	127	w	20	rechts	81.331	86.556	42.82	14.759	26.22	30.263	210.707	71.242	70.2357	23.7473	66.572	60.336	12.557	8	8	8	6	7	8	24	21	8	7	1	1	1	1	1	1	1	1	0	1	1	1	1	1	1	1	1	0	1	1	1	1
Instruktion_on	128	w	20	rechts	46.499	53.859	50.043	6.824	3.506	5.527	150.401	15.857	50.1337	5.28567	39.675	50.353	44.516	8	8	8	6	5	7	24	18	8	6	1	1	1	1	1	1	1	1	0	1	1	1	1	1	1	1	1	0	1	1	1	1
Instruktion_on	129	w	23	rechts	39.496	56.707	84.878	3.34	10.591	8.057	181.081	21.988	60.3603	7.32933	36.156	46.116	76.821	7	8	8	4	5	5	23	14	7.66667	4.66667	1	1	1	1	1	1	1	0	0	1	1	1	1	1	1	1	1	0	1	1	1	1
Instruktion_on	130	m	25	rechts	51.815	86.907	81.779	5.798	8.726	2.256	220.501	16.78	73.5003	5.59333	46.017	78.181	79.523	8	8	8	6	5	6	24	17	8	5.66667	1	1	1	1	1	1	1	1	0	1	1	1	1	1	1	1	1	0	1	1	1	1
Instruktion_on	131	w	22	links	54.566	53.911	34.937	19.084	22.782	19.191	143.414	61.057	47.8047	20.3523	35.482	31.129	15.746	8	8	8	6	7	7	24	20	8	6.66667	1	1	1	1	1	1	1	1	0	1	1	1	1	1	1	1	1	0	1	1	1	1
Instruktion_on	132	w	19	rechts	59.82	64.756	79.485	41.21	41.362	29.15	204.061	111.722	68.0203	37.2407	18.61	23.394	50.335	8	8	8	7	7	7	24	21	8	7	1	1	1	1	1	1	1	1	0	1	1	1	1	1	1	1	1	0	1	1	1	1
[truncated: 44 more columns]
